# Supplementary material for: Differential effects of plant-beneficial fungi on the attraction of the egg parasitoid Trissolcus basalis in response to Nezara viridula egg deposition
Source: PLoS One. 2024 May 21;19(5):e0304220. doi: 10.1371/journal.pone.0304220 (PMC11108215; doi:10.1371/journal.pone.0304220)
Supplement: S1 Data — Underlying data for Figs 1–3 and S1–S2 Figs and S1 and S2 Tables. (XLSX) [file pone.0304220.s005.xlsx]

## Sheet: README
Data_Ytube	Data from two-choice Y-tube assays, data behind Fig 1
Data_VOC	VOC data, data behind Fig 2 and S1 Fig and S1 Table and S2 Table
Data_performance	Data from Trissolcus performance experiments, data behind Fig 3 and S2 Fig

## Sheet: Data_Ytube
Residence time (in s) in each olfactometer arm
	Co vs Co_F		Co vs Co_O		Co_F vs Th_F		Co_O vs Th_O		Co_F vs Bb_F		Co_O vs Bb_O
	Co	Co_F	Co	Co_O	Co_F	Th_F	Co_O	Th_O	Co_F	Bb_F	Co_O	Bb_O
A1	0	368978	154689	318379	23261	366907	232824	355553	301302	34279	118610	90906
A2	44261	379480	99101	483478	26498	556776	50863	429377	298810	155442	477472	111967
A3	156516	400208	63361	428284	72528	105644	179538	54101	412854	34818	171734	57328
A4	132880	317276	302881	274100	430501	125780	236813	351580	313163	61246	111580	59465
A5	321038	85461	434776	116477	5984	560277	330302	198511	387077	160976	19462	54420
B1	17618	111502	316253	227520	111263	209594	331857	259945	93221	280506	25039	77939
B2	39213	59308	174735	61123	15722	152939	378234	165520	231159	113997	208036	44803
B3	48181	110398	72163	412252	588211	0	322566	267595	0	596677	108104	84257
B4	170387	63472	0	392472	415821	175179	356032	203774	190441	405596	176915	98205
B5	377613	212006	60125	329190	577819	0	57578	379465	192957	162517	197451	197274
A1	373100	186462	65501	526610	316355	0	263900	44140	7840	392772	333717	159619
A2	465140	105118	163226	397398	0	582759	62032	350155	316455	0	119577	7777
A3	219607	141670	42661	193797	215802	365613	132554	342247	273063	260751	136532	167504
A4	365777	18863	6223	266520	168478	334814	393622	96626	171775	263388	116932	91801
A5	544364	0	203475	42325	129537	218834	283805	255326	196894	395962	63415	12284
B1	249210	292548	0	293335	163037	0	389961	76439	595291	0	148583	86637
B2	78317	126578	275296	267976	531457	0	52702	93520	414978	0	261318	0
B3	158188	96245	41762	263977	531333	48679	79299	228679	564180	24177	217418	47238
B4	23380	469536	6197	78100	146181	107761	153411	407090	339701	100511	197441	33814
B5	149854	165899	311097	67688	176340	392362	243208	269760	590760	0	160095	110297
A1	391275	83299	23680	153180	75657	245883	281899	186962	309427	247560	159798	118659
A2	435492	71660	0	155754	492759	0	182525	180541	470575	0	41302	185404
A3	272097	97132	0	156641	572830	0	57841	242579	61281	338473	156679	114503
A4	293259	234101	261607	170632	332036	192118	273594	291257	0	522509	215321	265414
A5	113259	172435	54147	227461	346235	59239	80721	222059	0	220223	461158	0
B1	48501	347758	229257	318538	146458	119916	0	371893	251480	246718	111385	126127
B2	17506	145616	21682	254218	77100	506197	0	542840	408386	21420	145021	0
B3	49601	396983	99440	394299	66688	361097	165533	0	260203	214440	266016	79762
B4	7782	470237	352532	19648	272618	137982	139401	0	125399	124056	261789	29959
B5	138542	239779	12677	52612	0	566195	298138	108587	210053	203980	121370	313787
A1	170360	287018	450132	17740	0	594970	185146	0	127333	160879	310773	193698
A2	5325	17728	0	568837	165325	263416	68428	22241	270614	240072	208817	15960
A3	524518	11482	0	492137	0	451321	103499	395500	77998	294678	142440	53999
A4	0	396237	54421	30559	0	205811	12380	452860	199942	317389	576334	13697
A5	6700	244799	170825	23275	19648	352532	32858	371493	277864	95416	224172	342852
B1	143158	94537	0	583256	52612	412677	184916	406133	0	391646	322857	82444
B2	518958	0	120418	304280	0	562970	36018	327076	162759	187564	0	355212
B3	86498	37359	182759	0	0	332837	324562	115960	356229	101362	156484	86235
B4	312970	145641	215262	76949	296182	16233	13738	276890	0	172870	189855	264211
B5	188178	210138	125277	5984	83263	464596	155473	209860	107681	235744	368402	184884
A1	163805	425298	146123	446948	350965	18636	104364	419603	200094	159161	179057	146165
A2	0	586090	114006	425326	586766	0	401901	128519	136059	133416	204660	95465
A3	564165	0	474742	91014	54068	374019	239000	48381	318385	131289	126721	187457
A4	510143	80988	174705	350400	62882	305951	356928	84364	191924	159658	96948	290526
A5	529856	0	155034	312794	0	387662	11979	548187	91170	381442	0	452704
B1	293481	286728	395698	162195	115109	144886	25361	534036	138334	151215	400118	61218
B2	416433	176895	79192	380692	393740	61269	148902	89100	340945	58049	240321	229673
B3	29380	561328	206523	320099	471744	24730	58030	86979	256598	99375	274902	17139
B4	0	591282	360030	23234	26519	346056	262803	300900	119408	0	64746	23994
B5	121464	458287	332281	248672	488048	92424	10706	315519	208163	94488	186371	193933

## Sheet: Data_VOC
peak heights
				2-Methylbutanenitrile	Methylpyrazine	(Z)-3-Hexen-1-ol	Anisole	Camphene	beta-Pinene	(E)-Anhydrolinalool	(Z)-3-Hexen-1-ol, acetate	m-Mentha-1,8-diene	alpha-Phellandrene	3-Carene	alpha-Terpinene	(Z)-beta-Ocimene	beta-Phellandrene	1,8-Cineole	(E)-beta-Ocimene	gamma-Terpinene	(Z)-Linalool oxide	(Z)-DMNT	m-Cymenene	p-Cymenene	Linalool	2-Pinen-6-one	Hotrienol	2,2-Dimethylocta-3,4-dienal	(E)-DMNT	p-Mentha-1,3,8-triene	Alloocimene	p-Methylacetophenone	2,2,5-Trimethyl-4-cyclohepten-1-one	1,5,8-p-Menthatriene	(Z)-3-Hexen-1-ol, isobutyrate	neo-Alloocimene	Benzyl cyanide	(Z)-Ocimene, 8-oxo-	(E)-Dihydrocarvone	Camphor	3-Caren-10-al	o-Hydroxyacetophenone	Shisofuran	2-Phenethyl formate	2,3-dimethylbenzofuran	3-Ethylacetophenone	Methyl salicylate	Cuminal	Verbenone
Sample	Treatment	Nezara	Fungi	ID_1	ID_2	ID_3	ID_4	ID_5	ID_6	ID_7	ID_8	ID_9	ID_10	ID_11	ID_12	ID_13	ID_14	ID_15	ID_16	ID_17	ID_18	ID_19	ID_20	ID_21	ID_22	ID_23	ID_24	ID_25	ID_26	ID_27	ID_28	ID_29	ID_30	ID_31	ID_32	ID_33	ID_34	ID_35	ID_36	ID_37	ID_38	ID_39	ID_40	ID_41	ID_42	ID_43	ID_44	ID_45	ID_46
C1	C	No	Control	29414	35539.3	84727.6	9266.42	15208.7	7616.12	5141.19	29224	1265.52	500.597	23352.1	6564.78	11935.4	2033.58	7699.1	1058.81	1810.9	4119.85	62833.9	3575.52	28995.4	15914.8	41119.1	5082.54	31352.5	218114	1097.01	2026.72	27300.7	2797.31	906.866	13	394.179	5899.4	22318.4	1562.69	31872.1	1249.85	15294	2225.97	25026	5112.24	16555.5	11574	1155.52	24516.6
C2	C	No	Control	6705.78	100443	14797.5	14734.6	15391.7	6110.48	5822.05	7973.49	1453.25	316.024	21852.4	6276.27	3712.41	2386.99	10712.8	240.482	1929.76	10070.5	1721.45	5900	46046.4	1806.99	715.663	770.602	31975.5	1745.18	1186.39	344.819	38914.2	3740	477.952	17	15	3817.11	1088.8	2198.67	87308	1212.65	6535.18	3437.59	31501.1	8276.63	22189.8	1164.58	1676.02	27390.4
C4	C	No	Control	2449.11	14267.6	19497	7541.49	337075	2637.62	11	5434.36	571.188	165.644	5451.58	2334.16	4983.47	448.812	4179.11	341.287	623.663	6732.28	7165.84	1897.92	14519.3	1213.96	3311.09	2744.46	8593.96	12503.4	988.515	238.911	17220.3	6377.52	420.891	20	16	1430	1832.48	3030.2	48611.9	976.634	2528.81	1598.42	13921.9	2945.35	6611.58	1068.71	1027.62	2879.8
C5	C	No	Control	6558.71	17105.1	9641.53	10607.3	478253	4125.88	8090.47	4636	489.059	360.235	9263.88	4681.18	4897.06	709.176	4093.29	103.059	657.765	12815.1	809.529	3388.59	26734.8	121.059	11	3344.12	10517.8	14	929.412	574	22091.3	7838.94	920.353	18	970.941	2323.53	90.8235	3606.94	26563.1	13	1095.76	1987.65	22546.4	4181.65	8235.41	291.529	1036.71	1169.65
C6	C	No	Control	4473.2	20300.1	93432.9	7183.92	14014.2	8567.53	3551.86	36122.5	867.32	348.763	56302.2	4656.29	2293.51	2677.42	7460.82	18	1525.67	4722.47	1382.58	3461.03	22826.2	1906.08	13	1270.21	18663.3	811.959	1395.15	81.3402	48953.3	3634.95	260.825	13	191.546	2987.53	184.227	1838.45	35644.1	529.485	2477.32	2516.8	21941.5	5393.09	11858.9	3045.88	13	11803.5
C7	C	No	Control	3839.3	25148.8	21485.7	5453.26	10912.3	4198.02	2208.14	14	4730.47	606.163	6452.79	7722.67	1036.86	1832.56	7229.65	546.744	2703.37	2046.98	480.93	1383.6	23666.3	3136.74	14	549.651	21490.6	1263.02	1130.35	501.512	14059.1	1749.77	255.349	17181.6	249.535	4458.02	1309.07	1008.95	23112.3	724.07	6719.65	1078.6	11544.2	2766.98	9636.28	14539.1	13	41036.5
C8	C	No	Control	8997.24	64077.6	12	8793.1	25185.7	15	19	13	951.839	12	8698.97	3627.59	2215.06	944.023	11195.7	17	905.632	2881.38	466.322	1640.46	19415.7	1181.15	885.402	14	34862.5	13	758.276	15	17143	2065.29	20	14	17	5917.01	3094.02	1085.17	42219.4	949.54	7343.45	1358.28	14022	13	9560.11	2099.2	781.954	46707.1
C9	C	No	Control	13	14	18	4726.56	21960.4	6697.22	16	18	1339.11	756.444	8210.89	6655.11	20353.9	1642.56	5372.44	4502.89	2146.22	1383.56	144491	2738.56	23575.9	24949.4	237134	66156.1	15	199878	11	3101	16911.7	1594.89	2613.78	3686.22	933.222	2701.67	115314	1030.56	24737.3	774.778	50844.1	2352.67	17789.7	3846.56	15418	19489.2	936.667	12047.1
C10	C	No	Control	14554.8	28874.8	66295.2	6918.69	24109	5828.21	14	11512.1	1211.9	497.976	16154.8	4915.6	14618.1	1424.05	7044.52	855.476	1215.24	14	25720.8	3177.74	23948.6	16668.8	24635.1	4458.33	44711.8	166642	761.786	1872.02	21351.7	2074.17	1035.6	16	346.905	4485.83	13364.5	1163.57	46249.5	973.333	17334.5	2080.48	19958	3710	12007.6	1546.31	939.881	23812.6
CF1	CF	Feeding	Control	5263.74	18184.5	21829.9	7419.23	12583.4	5645.16	2614.51	8040.44	508.901	263.846	9560.88	2964.07	4585.93	1432.53	7678.68	384.725	1614.29	3628.79	5748.13	2027.58	16248.5	12715.6	3942.53	1441.32	13405.2	23359.7	862.198	549.56	18547.9	2949.12	400.11	19	173.956	2801.54	1754.18	1374.51	22165.9	669.011	4620.99	1492.2	15259	2955.82	9632.86	2449.45	713.736	4034.84
CF2	CF	Feeding	Control	16156.1	22608	30199.4	9032.64	23231.4	8814.71	6165.06	59457.4	3201.61	878.851	12014.4	11051.4	21853.6	2723.22	11304.9	5231.26	2884.71	2822.87	26592.2	2084.48	23374.1	66001.8	14184.7	2317.24	28192.8	124765	13	3203.22	22378.6	2359.43	2848.85	18223.2	761.379	23444.1	6555.98	1233.22	60298.7	1165.4	12993.3	1612.41	16954	3835.06	13909.9	22329.9	689.77	25298.2
CF4	CF	Feeding	Control	15	13	1286.28	4332.12	10648.3	3505.13	2395.4	18058.8	665.133	199.027	4858.5	1618.76	5192.04	526.195	2269.82	11124.9	683.54	12222	70737.3	21769.5	204912	37009.5	66002.7	37073.5	2378.32	226976	7569.2	3029.47	141146	11914.6	4813.81	4403.19	2302.65	87954	37337.8	5501.33	39979.1	17	16762.8	17796.3	323020	80914.3	153867	827.168	8731.5	3600.35
CF5	CF	Feeding	Control	116.939	14	14	21333.4	11926.7	3075.82	19	13	295.918	166.837	2732.24	2073.37	1415.82	1018.16	3019.39	990.816	551.122	1901.12	697.653	2206.84	19642.1	1134.9	771.122	709.796	2634.8	1917.55	727.347	16	17534.4	2278.67	139.286	13	147.347	2507.04	2637.24	1804.39	20044.7	16	3087.86	1612.55	15025.6	16	9228.78	692.755	855.51	2599.9
CF6	CF	Feeding	Control	13	19	10	4056.67	5345.04	7418.29	17	190229	781.795	299.658	6527.26	2350.68	50986.5	1375.81	2531.2	154720	1239.32	2019.15	10323.3	4693.59	46832.1	49773.8	4424.53	1235.9	1075.9	163784	15889.1	4501.11	18594.4	1714.36	17073.8	12490.3	3741.28	41559.2	2262.31	924.188	17101.1	11	3553.5	1840.68	17656.3	4560.09	5649.66	3446.07	810	1327.44
CF7	CF	Feeding	Control	8194.36	11	158608	9660.55	110237	21037.7	17158.8	807559	1633.73	2292	4452.36	17505.9	96770.7	4141	5867.27	7132.36	2854.64	3770.91	124236	3300.45	31350.4	227795	97209.6	6407.91	2509	164919	5060.18	18057.8	12957.5	3476.82	5881	74861.7	6991.55	13283.8	45046.9	1667.64	20320.6	380	17478.1	1771.64	15094.7	2728.18	7835.55	475.636	730.182	1265.82
CF8	CF	Feeding	Control	10471.8	17663.5	44234.7	6550.35	15077.2	2577.98	1869.04	16467.4	390.351	135.965	2504.12	2331.75	4743.16	511.491	5891.58	501.404	501.842	1568.95	6473.25	1328.77	11694.9	13013.4	2141.05	827.895	13841.7	12562.9	306.667	642.982	8880.26	1233.6	474.737	14	211.053	2533.68	822.193	598.947	18867.5	690.439	3251.4	997.193	10359.7	2095.7	5934.91	98.3333	436.053	3150.35
CF9	CF	Feeding	Control	194.623	228.208	6787.92	4505	120996	2016.6	14	10	376.226	135.377	3201.7	1782.08	3055.66	412.736	3318.11	342.17	530	1577.26	2566.13	1446.7	13033.5	2321.6	1973.96	970.566	3366.04	11401.8	591.321	298.491	10883	1620.94	379.906	17	363.868	1490.66	892.547	877.736	17800	427.642	2387.55	1032.36	11280.3	2073.02	5315.28	1255.94	507.453	1761.89
CF10	CF	Feeding	Control	10517.9	16691.2	261512	8744.5	35354.5	12042.6	5118.4	69834.3	1258.1	617.6	28667.2	7921.3	18718.1	3275	7980.8	963.9	2251.1	3512.6	78331.8	2813	20233.2	20525.2	21765	3618.8	20523.9	153067	1313.5	2660	24301.1	3014.2	1332	4110.7	535.4	2302.9	13057.1	1852.1	26454.2	985.4	9537.2	2482.7	18242.2	3806.7	10871	218.2	1247	13
BF1	BF	Feeding	Beauveria	19197.3	20094.6	44086.5	7886.6	108366	3736.8	10	19128.8	1416.29	405.979	4302.58	5558.97	8784.85	1099.9	7599.59	468.66	1405.26	2435.67	6343.4	1644.33	21009.8	7587.84	1950	949.381	19353.4	8970.93	1184.43	1210.72	15949.1	1834.74	604.742	14083.7	452.887	5090.93	1707.32	1289.07	35997.2	1177.53	3771.44	1578.76	13385.1	3387.42	8499.48	3526.29	704.124	12417.1
BF2	BF	Feeding	Beauveria	19	14	288342	9435.35	60770.3	17358.7	14532.7	279746	1349.45	945.354	9891.65	9746.22	77693.7	2287.8	4048.27	3218.74	1912.83	2383.31	91036.4	2434.49	14	88669.2	32225.6	2858.5	4427.24	115562	15	12522.8	15944.4	1674.57	3749.61	6586.69	2841.81	2476.3	14156	932.126	15628.7	13	8165.83	1542.76	14861.8	2865.75	7738.03	707.165	706.299	1438.27
BF3	BF	Feeding	Beauveria	8892.62	15973.7	358897	5896.9	20322.1	24807.1	8435.08	17170.2	1465	3609.29	7869.37	22137.3	116655	9063.81	7912.38	4852.7	4536.11	2927.38	15942.1	2598.17	16318.4	88290.7	11305.9	1776.43	15450.5	44713.7	14	14688.7	14378.2	2224.76	5244.76	2729.92	7951.59	11339	4965.08	1050.87	16282.9	423.73	5554.21	2173.49	15348.8	3203.89	11400.1	133.968	770.317	2708.65
BF4	BF	Feeding	Beauveria	25938.9	20400	628105	12182.7	16429.6	16284.5	15	499833	5897.06	1787.18	14002	29903.5	61536.2	4646.59	7865.18	20134.4	2822.24	3023.88	89404.4	1990.12	27715.1	95246.2	50904.7	5001.65	24139.3	186427	9094.71	20197.3	24405.6	2568.59	14813.6	97924.4	6806.35	21872.8	22690.2	1476.71	23418.7	690.824	16854.6	1606.94	15368.8	16	10385.8	2171.18	736.118	12213.5
BF5	BF	Feeding	Beauveria	13796	14808.5	15264.4	31402.1	108408	9122.35	4813.95	6729.51	1567.53	578.765	5600.99	7356.67	21180.7	1634.81	6844.81	892.222	1278.64	1487.53	6394.69	1774.57	21856.5	3292.22	7660.62	1035.93	21447.8	15596.8	939.383	1633.95	17604.2	2886.05	726.543	2379.38	1077.41	3041.48	3573.21	2051.73	25005.3	498.642	4756.91	1531.85	12793.3	20	7603.09	574.938	693.951	2225.68
BF6	BF	Feeding	Beauveria	17562.9	31204.5	353881	34689.1	30618.6	8115.69	5384.77	199036	1321.23	492.923	12190.3	7457.85	14083.5	2243.85	16086	1051.38	2098.31	19	13514.6	5971.38	30518.2	32886.2	6749.54	20	28695.7	31917.1	1457.69	1584.77	32646	4738	1095.08	9852.15	604	11577.4	2862.77	2904	42879.5	1447.08	7779.54	3985.38	30703.8	8965.23	18691.2	14175.5	16	14396
BF8	BF	Feeding	Beauveria	3872.29	11	197340	13307.6	262631	21375.7	1327.29	63774.2	593.958	993.229	4815	4679.79	24027.3	2814.58	2776.04	5488.85	1100.21	3129.69	17567.3	4869.69	18242.6	25110.8	4988.54	1543.12	4699.38	84427.7	17	1509.58	13099.5	2715.94	1250.1	16	1067.92	1596.67	2605.73	1329.9	50087.7	299.271	4354.17	16	12503.9	2502.81	5941.46	221.354	657.917	2167.92
BF9	BF	Feeding	Beauveria	86060.5	21082.1	148679	9758.55	8084.7	3551.45	14	173245	845.299	244.957	2843.76	3803.5	12011.5	794.53	5707.61	4154.62	730.598	1557.26	9210.17	1327.52	12655.1	17305.6	4865.98	1123.42	17206.2	35889.1	14	2288.38	10125.4	1288.29	2501.45	10	1070	21863.6	2313.25	624.017	19122.4	881.538	3280.94	991.709	11197	2306.58	7507.09	1146.32	534.103	6450.6
BF10	BF	Feeding	Beauveria	18	17	131789	8660.96	29798.8	6615.19	12	68954	829.519	596.346	4782.12	5112.02	19331.2	1247.02	3510.58	1094.33	1008.75	1812.02	14118.5	1829.81	18975.5	19852.9	16186.8	4700	6330.19	33062.7	692.5	2313.56	14574.6	1439.33	1060.67	19	1131.63	7529.42	6883.27	898.077	20294.6	577.596	5147.31	1281.83	11793.8	11	5595.29	6669.81	569.904	2224.71
TF1	TF	Feeding	Trichoderma	120906	24677.8	114227	6746.45	16178.8	6591.94	3216.34	106488	2364.73	341.935	6583.55	4308.49	21405.2	1154.95	9499.89	19584.5	1268.82	2512.15	12660.8	1361.72	14209	14991.2	8531.4	1605.81	23155.8	54645.5	7244.73	4640.97	14441.6	2007.1	9967.31	27471.7	3089.57	56038.4	3635.59	849.247	22202.6	527.634	4846.02	1020.43	11610.8	2529.46	10254	488.817	528.065	7479.03
TF10	TF	Feeding	Trichoderma	17619.4	16930.1	76458.5	16046.1	59948.9	5639.65	2062.11	58369.5	975.614	296.491	11937.5	4580.18	7804.47	1083.33	5851.84	803.947	1158.33	2423.95	3056.67	1955.96	17229.3	6314.04	3615.7	769.561	16189.7	6776.14	13	3197.46	16286.4	1926.32	1532.02	8995	2053.16	12625.4	2239.74	925.263	29140.4	475.439	3679.21	1559.65	15472	3240.79	9906.23	666.93	817.193	7463.51
TF2	TF	Feeding	Trichoderma	18269.8	54596.4	37507.7	6843.33	17979	3090.86	2334.38	18511.7	821.714	199.81	12659.6	3164.29	5694.19	691.81	8055.24	1272.29	688	1428.38	5048.67	1345.43	14832.5	6268.86	2555.24	1623.62	24986.9	18433.8	11	725.524	11275.4	1148	1256.57	5535.05	314.667	13543.3	1273.62	614.19	60902.9	843.429	8924.95	1162.48	11076.2	2153.14	8653.24	5622.19	606.952	25783
TF3	TF	Feeding	Trichoderma	14631.3	12544.6	20895.7	8173.43	26136.2	2999.35	3265.19	6007.69	399.352	231.389	9206.67	18	3143.98	830.37	5803.8	871.019	748.148	6210.56	2961.48	10265.4	84777.7	1659.54	1107.13	8979.72	14094.9	6935.56	2826.3	496.852	67862.9	4782.13	801.481	989.63	439.907	3025.46	534.537	3066.57	65467.3	486.667	6611.57	4443.52	73818.8	12451.6	17387.9	331.852	2452.69	4303.89
TF4	TF	Feeding	Trichoderma	637440	25480.5	691016	13877.1	16248.5	44052.5	7210.24	523811	70202.5	3967.28	21087.8	30457.1	467453	6152.72	8396.64	81236	5387.6	6723.76	79113.5	7944.72	94890.4	162560	85585.2	8770.16	15682.2	141598	245026	232567	89163.9	2746.88	287949	245114	225439	369536	48202.2	1799.04	57783.4	717.44	30684.7	4701.28	72962.7	13317.5	31898.1	422.32	2542.08	15629.1
TF5	TF	Feeding	Trichoderma	15	12	702.949	13890.8	17840.6	3816.41	464.744	19	16	276.538	14	1394.74	5460.38	624.231	1362.95	1475.26	589.359	13	9876.79	3176.41	26606	66117.6	11961	3753.33	2541.41	92325.3	20	16	11770	1515.64	1053.72	2511.54	311.923	4560.13	7063.46	1087.18	17673.1	274.103	5262.56	14	9960.51	14	5124.36	27618.5	509.359	14
TF6	TF	Feeding	Trichoderma	277472	17368.5	615211	26796	113952	90973.8	5813.38	262981	3462.15	3944.62	8420.62	29644.2	284063	8743.69	8036.92	23282.9	5712.77	3359.38	158424	5378.92	33686.8	101309	29766.5	1237.08	13706.9	171902	15412.9	19581.1	28344.9	3244.31	19619.4	103697	6543.08	25422	19218.9	2836.46	30490.2	843.692	12190.6	2210.31	16624	15	14127.5	872.462	1548.92	1775.85
TF8	TF	Feeding	Trichoderma	15	15	20	6178.03	20871.5	3337.44	2800.85	17948.4	117.179	205.385	2653.85	1082.91	3490.17	406.154	1279.57	482.479	331.795	5381.2	18017.9	3721.28	16606.7	16768.9	11733.2	16008.5	576.239	102434	933.333	377.607	14518.7	5734.87	595.641	1603.85	223.248	13	6269.23	2675.73	17236.8	17	4375.3	16	16067.6	2865.56	5886.5	781.111	577.436	13
TF9	TF	Feeding	Trichoderma	393549	13860.6	645788	22056.7	73346.1	88623.1	19366.6	664374	18456.9	8358.36	7801.07	85594.6	342181	14558.1	5157.64	63752.5	9986.93	1672.07	141607	1295.57	36142.2	130048	144694	14	14124.4	109428	127126	197611	40532.7	1390.71	154047	101295	246768	176148	86297.9	810.071	23575.8	267.929	50558.2	1209	7888.07	1327.79	8563.21	193.857	420.643	4469.36
CO1	CO	Oviposition	Control	13	16	18	1367.85	2660.78	996.195	567.902	6499.56	357.073	77.3659	2291.07	1365.17	4540.93	452.976	215.707	2660.34	391.805	1043.61	2431.76	3149.32	26752.5	169.317	1268.98	322.683	332.488	7487.02	16	1539.27	13945.5	883.366	3004.39	123.756	2713.37	332.098	501.22	345.122	3427.37	20	1045.76	1819.46	39466.2	6624.83	8203.32	419.61	765.659	16
CO2	CO	Oviposition	Control	215406	21611.5	44945.5	6073.09	6749.18	10998.2	5615.98	29041.2	2441.34	764.742	4242.27	9384.74	22058.5	1989.9	6027.42	6504.02	1503.92	2874.54	133771	3459.59	22204.4	24883.8	126835	9157.73	20347.3	155139	4467.01	7506.39	17269.7	1763.51	5277.22	7993.3	1285.26	5510.62	59280.8	832.474	20406.3	1132.37	18375.1	1775.36	20414.3	4582.68	16052	68116.1	593.402	14927
CO3	CO	Oviposition	Control	13	13	12	4752.63	4158.47	2613.72	2342.7	12820.6	514.964	124.015	6447.01	2708.83	8424.38	1068.83	2689.56	6002.34	731.168	13662	2148.61	35353.6	211964	1416.28	1663.21	2112.34	3313.21	13968.6	9659.56	805.109	140016	12473.9	2462.77	16	569.27	3039.2	1169.05	5235.99	20187.5	182.19	3604.38	14230.4	310629	81924.4	128335	2908.18	7923.14	2988.76
CO6	CO	Oviposition	Control	15157	16276.6	21946.1	26214.5	104606	1896.67	2906.5	3423.58	838.455	217.073	5581.71	3068.54	4577.4	853.496	3719.92	377.317	561.463	11	3553.25	1142.28	11724.1	159.593	2879.35	14	10369.8	4204.31	655.366	517.642	10228.3	1720.81	672.927	13	486.098	2537.56	1292.85	928.211	38905.9	298.618	1461.3	1028.7	9089.02	1978.46	3850.89	150.244	18	2856.75
CO7	CO	Oviposition	Control	13079.4	23485.6	720022	11784.1	7260.31	2824.18	16	113993	641.224	225.816	3406.73	3691.43	7179.8	758.878	5678.88	1072.35	615.408	10	6079.29	1349.49	12297.7	10793.5	3140.41	15	15948.4	20215.7	550.408	1045.92	11685.2	1460.61	742.245	19	293.061	5140.61	1650.82	641.735	22231.7	1126.53	11609	1147.45	13004.8	2417.55	6797.24	14131.3	17	6683.67
CO8	CO	Oviposition	Control	247873	17548.3	528930	8466.58	9841.1	7006.13	13	244279	8584.32	928.839	2391.68	12663.7	64703.8	2214.97	3442.97	17309.3	1912.65	15	112899	805.742	13525.4	48961.9	50869.8	5711.29	11229.7	88863.1	10371.8	13630.8	26183.1	869.742	13741.2	56962.4	4230	5562.06	19446	1064.19	14416.4	1039.61	94603.6	859.871	6266.84	2040.9	5750.65	88618.5	16	11381.2
CO9	CO	Oviposition	Control	89839	21293.4	169189	11309.9	133197	4849.35	11	106561	7916.69	763.065	9129.19	14093.1	40291	2213.71	8300.32	17322.7	3187.1	1988.63	15964.8	1524.44	41166.3	15196.5	9336.77	2469.6	15472.5	52396.5	14980.4	11719.9	15861.9	1451.29	16351.5	26613.5	5736.13	7342.74	4683.06	1010.65	60642.6	518.226	11265.2	1574.76	12699.3	3228.79	6739.92	15828.6	14	39678.1
CO10	CO	Oviposition	Control	7265.23	20552.6	17325.5	13488.4	107569	6398.13	15	11	1187.38	375.327	10694.4	5742.34	19041.4	1152.06	7245.98	499.065	1263.64	2062.8	19906	1892.34	18706.9	692.15	8099.91	1142.62	15589	17954.5	779.813	1293.36	17391.9	1844.86	605.234	12	501.215	1804.86	3071.03	1180.28	52429.7	333.458	2424.11	1708.88	14625.9	15	7407.94	216.542	923.925	3865.79
CO11	CO	Oviposition	Control	5324.33	23383	21625.6	6446.89	21985	9190.11	4038.89	7364.67	954	306.111	31463.9	4468.44	3682.78	2445.33	6592.11	20	1345	4426.22	8342.67	2754.44	22155.3	1841.89	1480.56	1447	20923.3	9905.78	1378.89	438.444	25404.7	3365.11	488.222	12	20	2578.11	1109.56	1812.22	27026.2	798.222	2629	2166.56	20410.1	4186.22	9438.22	184.222	1124.78	7234
BO1	BO	Oviposition	Beauveria	221981	38895.6	69767.3	8893.21	20814.3	12076.9	5049.38	9851.23	1528.02	629.568	10754.7	9309.14	35827.4	2345.12	3797.28	10394.2	1928.02	3218.7	65309.8	6146.67	53356.7	3712.35	74268.7	4575.25	13561.4	100010	27257	21905	46216.4	2790.43	37060.2	13	74564.4	1647.84	32290.6	1586.23	52253	559.012	12009.8	3932.9	60990.2	12496.9	16019.9	560.802	1899.75	5085.49
BO3	BO	Oviposition	Beauveria	12	13	9317.13	6741.35	11088.2	4311.52	12	13723	3661.12	239.775	8352.87	2754.72	50546.2	849.326	3082.53	46328.9	702.865	4240	10519.8	10565.7	78161.8	4254.1	8380.62	1518.71	2500.62	51478.4	18252.8	14109.9	52201.7	4130.45	36695.5	13	49208.8	18	3686.8	1952.02	41289.7	446.742	6056.97	5485.73	119155	23535.3	54277	559.663	2655.62	3829.21
BO4	BO	Oviposition	Beauveria	85618.3	11111.1	7428.98	8442.3	19364.4	8132.76	3597.24	12	1755.1	533.265	10489.5	6904.59	40549.7	2109.08	3880.66	11669.4	1664.49	3959.18	42489.3	6109.44	53006.5	6697.09	50530.4	3498.42	9505.31	92459.1	7598.57	6792.4	45312.8	3090.31	9797.19	14	8927.7	1579.95	14742.7	1759.59	46696.5	354.898	9275.36	4069.13	59037.1	16	20513.8	208.163	2079.34	3017.35
BO5	BO	Oviposition	Beauveria	7325.7	12	6389.14	9214.73	226094	3352.69	12	11	408.495	192.043	3898.71	11	4551.94	639.355	5976.45	614.731	530.215	4741.94	3798.49	2164.84	13574.5	2603.44	2567.31	2188.28	6556.99	6883.55	916.989	16	11985.1	4867.74	415.161	13	190.323	3382.26	464.839	2233.23	27717.2	432.366	3647.1	1325.38	13346.2	2814.73	7026.13	195.161	618.817	2286.77
BO6	BO	Oviposition	Beauveria	23239.1	9396.45	223665	7689.64	204958	3177.9	4297.1	28682.9	502.319	227.029	7398.41	2106.88	5462.75	664.203	3996.23	3648.48	548.188	7464.78	2645.22	2197.1	14631.8	3026.45	1630.51	2244.93	9665.72	10013.5	18	653.116	13715.4	5684.2	1803.33	20	362.029	3474.06	840.58	2750.58	42515.7	370.797	2757.1	1543.19	14240.7	2901.59	4630.72	1302.83	774.275	1878.91
BO7	BO	Oviposition	Beauveria	6374.77	18	18	6609.42	6551.1	1899.77	2882.85	10263	895.581	187.5	7750.41	2204.71	11243.1	639.419	3157.21	9868.14	432.558	7020.35	2372.73	2256.92	13199.8	9783.02	1856.28	2112.85	2284.83	11376.2	3331.28	3841.69	11666.1	5076.4	4865.87	16	1717.15	823.314	885.233	2256.51	30423	377.733	2445.76	1330.23	11028.1	2778.84	3997.85	1408.37	634.36	1021.34
BO8	BO	Oviposition	Beauveria	17068.5	8226.42	19	15600.1	106373	1563.66	12	18	390.976	124.309	4603.01	2697.48	2256.42	398.293	2340	259.512	442.846	2090.08	4098.46	1108.05	11645.3	85.2033	1757.72	925.366	9551.06	5138.54	19	1089.19	8419.02	1892.85	870.569	13	1430.49	1383.09	658.618	946.26	51361.7	616.911	1725.2	981.87	8185.77	19	3320.73	13	427.154	582.927
BO9	BO	Oviposition	Beauveria	7097.22	35550.1	25973.9	7352.08	20913.2	4296.25	5425.56	11593.8	940.278	11	23441.5	4194.72	6813.06	1184.86	9382.08	398.333	1076.25	3803.61	11296	3805	28046.9	9538.47	8016.11	2637.64	26678.6	28262.8	1273.89	2203.75	26793.8	2782.22	1006.81	20	889.306	5444.44	4050.14	1872.5	57649.4	507.083	12930.8	2376.94	24151.8	4605.83	14371.4	3044.58	1482.92	26417.6
BO10	BO	Oviposition	Beauveria	17449.5	65563.8	54547.9	10619.2	177023	18	5386.09	13	1940.54	650.652	16201.6	7036.41	5714.89	2044.35	9221.52	11	1186.85	2789.67	12449.3	2983.59	56961.5	6801.96	2473.48	1215.87	29914.6	5588.15	1273.59	1066.74	19974.8	2127.39	682.283	14	441.304	2857.28	1163.91	1235.22	86927	1305.22	10716.8	1853.59	20254.5	3950.98	11731.7	585.435	911.304	12868.4
BO11	BO	Oviposition	Beauveria	15346.3	29050.4	24556.4	9331.84	16645.1	3228.64	2180.48	7327.36	846	162.16	14590.4	3532.56	4644.48	938.64	6383.76	1058.88	1133.92	2232.4	11806.2	2057.04	16786.8	1545.52	5405.2	963.36	15821.9	44486.8	20	685.2	14475	1867.44	1084.48	16	531.76	2292.56	2327.76	930.24	25475	823.92	5025.52	1365.92	15097.9	2680.72	7325.2	5357.68	627.6	16517.8
TO1	TO	Oviposition	Trichoderma	7444.68	26355.2	870129	6066.28	23858.9	10043.9	4143.94	495068	1442.66	829.787	22477	12239.6	23143.5	2997.02	7761.17	10008.6	2784.26	3225.53	56032.7	3550.32	21449.7	24674.6	52559.4	3783.19	22788.7	180218	3373.51	3432.13	20520.3	2584.47	4507.77	19530.9	2182.45	9477.77	21451.1	1456.6	27572.2	921.915	18123.6	1997.55	20365.2	4219.15	11554.6	33649.8	1135	20963
TO2	TO	Oviposition	Trichoderma	3437.57	47445.4	11861.2	9741.54	11757.9	3914.38	3528.46	11271.3	1743.61	307.988	11215.3	5115.27	8856.8	1243.31	7103.67	1632.49	1653.43	2068.05	3356.15	1897.51	14333.8	7906.21	1231.66	775.503	11469.2	11828.6	16	1141.95	12183.8	1973.43	2066.15	13	393.846	1514.26	734.438	1061.18	65349.5	744.379	7225.74	1419.88	11414	2946.51	9899.23	8435.68	14	48222.4
TO3	TO	Oviposition	Trichoderma	12	16	13	2855.32	3702.59	12	16	19	170.823	14	1096.58	1244.43	6763.23	481.266	2245.06	5303.35	498.291	556.519	3036.52	1318.04	11160.8	1962.66	1256.52	341.329	1837.78	18514.6	17	636.266	7499.87	672.468	1300.82	14	766.899	1137.15	497.405	290.759	14178.6	228.544	4229.37	656.709	9504.75	14	3150.32	5654.11	268.418	2584.24
TO4	TO	Oviposition	Trichoderma	7223.48	9333.74	16926.4	7903.65	177450	7842.26	1616.78	10	500.174	464.87	4250	3714.26	16306.8	1287.22	4124.7	740.348	867.826	1172.52	7396.26	1678.96	11550.7	4836.96	2386.26	459.304	9215.57	14739	14	615.565	11907.7	1362.17	899.478	18	638.609	1051.39	1005.3	872.348	25320.7	491.043	2347.48	979.478	8235.48	1602.87	4578.78	228.261	509.739	889.739
TO6	TO	Oviposition	Trichoderma	268	10	18275.8	7534.75	82746.7	3743.83	17	14266.2	566.417	305.5	2615	2583.17	9561.75	622.667	3903.08	268.75	503.083	2958.42	2399.33	1640.75	16668.2	2130.33	2385.92	1812.33	4510.17	4797.58	16	1523.58	12360.8	2727.42	1341.17	17	1596.17	1684.92	1199.17	1326.42	18082.2	13	2338.25	1235.75	13900.4	2546	7702.58	875	688.583	1700.92
TO7	TO	Oviposition	Trichoderma	10	1231.96	16	3164.2	18180.8	1331.07	11	14679.2	155.625	17	4357.59	1335.71	2246.52	311.25	1591.52	472.946	11	5777.14	17817	2828.21	17232.4	11093.3	19852.7	18148.5	13	107825	892.321	385.982	17527.5	4705.89	590.714	14	11	11	14556.8	2253.57	19642.5	344.554	7754.55	14	18024.5	15	7164.55	1209.2	846.161	931.607
TO8	TO	Oviposition	Trichoderma	227633	14516.2	545081	11737.8	75760.7	7945.06	2798.9	67237	3777.07	413.72	4645.91	6672.62	44148.1	1148.6	3936.34	11937.1	1120.91	1531.22	19553.9	1040.73	12877.1	4786.77	19182.9	1886.28	12026	76358.1	15113.3	11573.5	10345.2	1326.77	19012	4983.23	21958.8	4964.33	11598	783.963	32102.6	197.134	7554.51	1152.8	8932.32	16	4695.55	606.341	549.634	3874.27
TO9	TO	Oviposition	Trichoderma	15	16	102329	5589.24	15765.2	11307.1	11	426336	10523.3	1038.71	5043.71	9785.68	57768.6	1629.77	3481.89	20806.4	2207.42	1611.14	220903	2015	34695.3	74037.3	343949	103490	3692.73	134289	14818.9	18828.3	11996	1360.3	14869.9	17271.2	12480.5	20796.6	212332	768.561	15637.2	458.333	125986	3456.36	9569.7	17	6416.21	5080.23	530.227	2400.83
TO10	TO	Oviposition	Trichoderma	15046.7	18380.2	439058	12433.8	74541.1	14186.1	3563.88	22022.9	1947.98	783.411	35243.1	13299.1	39971	3727.44	7492.79	1939.3	2959.07	2987.13	16527.1	2264.88	18472.4	4066.05	14223.4	1540.16	15201.2	44765	1597.98	3509.3	24069.7	2681.16	1479.22	2533.88	2177.67	2526.28	5879.53	1707.21	35844.7	441.163	4358.6	2006.43	14737.8	3384.88	8226.9	222.016	982.093	4762.64
TO11	TO	Oviposition	Trichoderma	7026.02	19012.3	34857.9	6441.26	152346	4144.47	2461.36	7097.09	967.767	197.476	11015	3710.39	3899.32	820.097	6766.02	246.214	950.971	2355.63	7292.82	1700.29	17577.6	650.194	2656.02	904.66	20767.6	11708.1	213.592	531.748	17699.4	1743.2	538.447	16	382.136	2706.89	1093.01	850.291	37250.8	905.534	2114.27	1567.28	15315	3550.97	9990.68	345.34	793.204	5358.54
[truncated: 29 more columns]

## Sheet: Data_performance
Treatment	Replicate	ID	hind tibia length					Treatment	Replicate	proportion parasitized
Control	A	1	384.04					Control	C1	100
Control	A	2	392.42					Control	C2	98.6842
Control	A	3	384.7					Control	C3	75
Control	A	4	372.56					Control	C4	100
Control	A	5	382.56					Control	C5	96.2025
Control	A	6	387.65					T22	T1	100
Control	A	7	375.95					T22	T2	94.5652
Control	A	8	388.9					T22	T3	94.5652
Control	A	9	389.06					T22	T4	100
Control	B	1	380.33					BB	B1	100
Control	B	2	424.2					BB	B2	72.7273
Control	B	3	395.98					BB	B3	100
Control	B	4	377.16					BB	B5	92.8571
Control	B	5	406.8					BB	B4b	97.4359
Control	B	6	391.98
Control	B	7	376.35
Control	B	8	389.94
Control	B	9	406.61
Control	B	10	399.18
Control	C	1	409.18
Control	C	2	407
Control	C	3	406.51
Control	C	4	411.32
Control	C	5	346.15
Control	C	6	362.69
Control	C	7	402.49
Control	C	8	401.75
Control	C	9	399.42
Control	C	10	402.4
Control	D	1	339.61
Control	D	2	350.52
Control	D	3	364.99
Control	D	4	387.72
Control	D	5	350.53
Control	D	6	369
Control	D	7	348.01
Control	D	8	336.91
Control	D	9	357.94
Control	D	10	380.37
Control	E	1	384.6
Control	E	2	363.08
Control	E	3	373.72
Control	E	4	365.56
Control	E	5	372.29
Control	E	6	369.43
Control	E	7	403.03
Control	E	8	350.14
Control	E	9	398.99
Control	E	10	366.33
T22	A	1	388.29
T22	A	2	394.23
T22	A	3	364.95
T22	A	4	385.85
T22	A	5	381.75
T22	A	6	378.04
T22	A	7	380.65
T22	A	8	375.5
T22	A	9	347.15
T22	A	10	379.09
T22	B	1	409.18
T22	B	2	412.27
T22	B	3	407.19
T22	B	4	406.95
T22	B	5	405.88
T22	B	6	422.17
T22	B	7	399.68
T22	B	8	394.16
T22	B	9	414.38
T22	B	10	402.61
T22	C	1	391.73
T22	C	2	423.51
T22	C	3	395.99
T22	C	4	400.73
T22	C	5	422.75
T22	C	6	390.29
T22	C	7	420.08
T22	C	8	406.74
T22	C	9	414.93
T22	C	10	395.28
T22	D	1	380.42
T22	D	2	370.04
T22	D	3	361.87
T22	D	4	384.51
T22	D	5	376.24
T22	D	6	365.83
T22	D	7	363.96
T22	D	8	352.39
T22	D	9	364.2
T22	D	10	367.73
BB	A	1	375.47
BB	A	2	369.32
BB	A	3	366.76
BB	A	4	357.27
BB	A	5	356.56
BB	A	6	349.91
BB	A	7	369
BB	A	8	356.52
BB	A	9	361.3
BB	A	10	352.28
BB	C	1	379.53
BB	C	2	402.22
BB	C	3	381.09
BB	C	4	391.89
BB	C	5	403.03
BB	C	6	393.32
BB	C	7	377.14
BB	C	8	401.72
BB	C	9	394.35
BB	C	10	397.58
BB	E	1	387.63
BB	E	2	398.76
BB	E	3	412.35
BB	E	4	403.8
BB	E	5	383.87
BB	E	6	390.78
BB	E	7	405.13
BB	E	8	388.18
BB	E	9	382.16
BB	E	10	411.71
BB	D	1	353.546
BB	D	2	374.589
BB	D	3	403.675
BB	D	4	335.689
BB	D	5	410.333
BB	D	6	419.565
BB	D	7	397.676
BB	D	8	388.808
BB	D	9	401.03
BB	D	10	357.679
BB	B	1	347.64
BB	B	2	382.31
BB	B	3	297.69
BB	B	4	327.04
BB	B	5	274.9
